# Supplementary material for: Uncovering the heterogeneity of NK cells on the prognosis of HCC by integrating bulk and single-cell RNA-seq data
Source: Front Oncol. 2025 Mar 18;15:1570647. doi: 10.3389/fonc.2025.1570647 (PMC11959017; doi:10.3389/fonc.2025.1570647)
Supplement: Supplementary Table 1 — Top 20 marker genes of 27 clusters. [file DataSheet1.csv]

	p_val	avg_log2FC	pct.1	pct.2	p_val_adj	cluster	gene
1	0	3.46240169021045	0.86	0.355	0	0	CCL5
2	0	3.48533885180689	0.61	0.133	0	0	SYTL3
3	0	3.64624654361267	0.591	0.135	0	0	GZMK
4	0	3.5850536131557	0.536	0.11	0	0	KLRD1
5	0	3.60994211043049	0.514	0.112	0	0	PRF1
6	0	3.64823653998147	0.44	0.071	0	0	GZMM
7	0	3.60947600998902	0.437	0.097	0	0	GZMH
8	0	3.92229993381247	0.344	0.051	0	0	TRGC2
9	0	3.69263042251841	0.266	0.046	0	0	KLRF1
10	0	3.50656128407833	0.262	0.046	0	0	XCL2
11	0	4.13161760037959	0.24	0.026	0	0	CD160
12	0	3.59773497033105	0.246	0.037	0	0	TRGC1
13	0	3.61534515086702	0.244	0.044	0	0	KLRG1
14	0	3.71219084777259	0.206	0.027	0	0	TRDC
15	0	3.88287823281563	0.202	0.025	0	0	S1PR5
16	0	3.46787908204705	0.171	0.026	0	0	SAMD3
17	0	4.15581250249063	0.162	0.018	0	0	APBA2
18	0	4.39648060776916	0.129	0.013	0	0	FCRL6
19	0	3.5500445500618	0.134	0.022	0	0	EOMES
20	0	3.99037172130623	0.137	0.025	0	0	FGFBP2
21	0	4.40938014474109	0.566	0.155	0	1	S100A9
22	0	5.96962099068122	0.435	0.025	0	1	FCN1
23	0	4.9661360701968	0.353	0.024	0	1	EREG
24	0	4.64977556906874	0.339	0.023	0	1	TREM1
25	0	4.6539699554298	0.32	0.028	0	1	OLR1
26	0	4.32417206049755	0.319	0.032	0	1	SLC11A1
27	0	4.83223843042612	0.33	0.078	0	1	S100A8
28	0	4.23252163089752	0.441	0.192	0	1	SPP1
29	0	4.06141730967803	0.291	0.058	0	1	MMP9
30	0	5.16382329914449	0.234	0.009	0	1	VCAN
31	0	4.57285018695723	0.177	0.015	0	1	CD1C
32	0	5.20573642594567	0.171	0.011	0	1	TNFAIP6
33	0	5.52322730591785	0.169	0.01	0	1	CD1E
34	0	5.39534897393081	0.135	0.005	0	1	CD300E
35	0	5.58630876670397	0.133	0.012	0	1	MMP12
36	0	4.53209709573614	0.117	0.009	0	1	SLAMF9
37	0	4.11853641897442	0.116	0.008	0	1	GPR84
38	0	5.47975183324417	0.113	0.005	0	1	FCER1A
39	0	5.64619163595169	0.104	0.004	0	1	APOBEC3A
40	0	5.31580182065047	0.107	0.008	0	1	S100A12
41	0	5.42495643020342	0.767	0.042	0	2	CXCL12
42	0	4.86458819252838	0.697	0.058	0	2	SDC3
43	0	5.0540832675325	0.668	0.033	0	2	LILRB5
44	0	5.83355485371651	0.703	0.085	0	2	CD5L
45	0	4.3370577876843	0.555	0.044	0	2	RGL1
46	0	5.4724665543259	0.59	0.115	0	2	MARCO
47	0	4.48379809927991	0.372	0.021	0	2	P2RY13
48	0	4.30846688230512	0.372	0.027	0	2	SIGLEC1
49	0	5.6579489503876	0.328	0.011	0	2	ITLN1
50	0	5.04620696058006	0.314	0.016	0	2	TIMD4
51	0	4.36415505470144	0.27	0.018	0	2	CD209
52	0	4.66007006780582	0.247	0.012	0	2	GFRA2
53	0	6.52330895259917	0.201	0.002	0	2	NDST3
54	0	4.26429794135838	0.209	0.016	0	2	SUCNR1
55	0	4.47431500323814	0.18	0.009	0	2	CR1
56	0	4.83623080899379	0.155	0.006	0	2	SPIC
57	0	4.32751837089498	0.143	0.006	0	2	SIGLEC11
58	0	5.42621556893394	0.134	0.003	0	2	KCNAB1
59	0	5.21488615979459	0.13	0.007	0	2	SLC16A9
60	0	4.75343681119533	0.105	0.005	0	2	TMEM26
61	0	5.95943674052447	0.928	0.112	0	3	CTTN
62	0	4.77825321297427	0.986	0.186	0	3	CYP2D6
63	0	5.11112619097749	0.864	0.071	0	3	SERPINA7
64	0	5.06667917528382	0.782	0.087	0	3	ACOX2
65	0	4.97508910097784	0.683	0.045	0	3	NAT8
66	0	4.9020325888771	0.676	0.059	0	3	PDZK1IP1
67	0	4.84061349543313	0.61	0.058	0	3	ANGPTL8
68	0	7.50492997433939	0.48	0.004	0	3	FGF19
69	0	6.0422951994907	0.463	0.016	0	3	TINAG
70	0	5.31578652703475	0.456	0.02	0	3	SHBG
71	0	6.12445340439106	0.415	0.006	0	3	FGFR2
72	0	6.95149445539086	0.397	0.007	0	3	RP3-446N13.5
73	0	7.41834220439235	0.316	0.001	0	3	GABRA2
74	0	7.33585463716118	0.176	0.001	0	3	NAV3
75	0	6.38445881238939	0.171	0.004	0	3	PTGFR
76	0	4.55522091189928	0.159	0.009	0	3	C6orf52
77	0	4.89286086274114	0.119	0.006	0	3	IL20RA
78	0	4.86368146887754	0.115	0.004	0	3	GABRB3
79	0	5.34269881243202	0.108	0.004	0	3	IRX3
80	0	5.52273166505383	0.1	0.004	0	3	C1QL1
81	0	6.49328641112536	0.972	0.026	0	4	CHI3L1
82	0	7.67598799063838	0.929	0.011	0	4	ALDH3A1
83	0	6.87818079599251	0.547	0.003	0	4	FABP6
84	0	6.91507926652975	0.53	0.002	0	4	SERTAD4-AS1
85	0	7.93934323200862	0.408	0.001	0	4	ODAM
86	0	7.25328740899461	0.356	0.001	0	4	DKK4
87	0	7.73738351098356	0.329	0.001	0	4	GSTA3
88	0	6.96756820066012	0.296	0.001	0	4	HHIPL2
89	0	7.01013925712369	0.288	0.001	0	4	EGFR-AS1
90	0	7.65537666478538	0.281	0.001	0	4	SLC22A11
91	0	6.72639669921844	0.281	0.002	0	4	LDLRAD1
92	0	7.05031766085873	0.262	0.001	0	4	CPLX2
93	0	7.19199471853966	0.222	0.001	0	4	PSG9
94	0	6.81290021754806	0.218	0	0	4	SERTAD4
95	0	8.15044161819261	0.215	0	0	4	LINC00488
96	0	6.75336257091092	0.199	0.001	0	4	RP4-781K5.6
97	0	7.75566198961227	0.151	0	0	4	SCGB1D2
98	0	7.09580076317138	0.143	0	0	4	HTR1D
99	0	6.72737591748991	0.126	0.001	0	4	GSDMC
100	0	6.43568014575981	0.114	0	0	4	GXYLT2
101	0	5.81404328058634	0.845	0.035	0	5	TTC36
102	0	5.45418661090624	0.852	0.056	0	5	GNMT
103	0	6.13020534660336	0.947	0.199	0	5	MT1G
104	0	5.85824148752394	0.701	0.018	0	5	LINC00844
105	0	5.47292954017223	0.55	0.011	0	5	HGFAC
106	0	5.75664980282959	0.523	0.043	0	5	SAA2
107	0	7.48083900692209	0.454	0.004	0	5	TAT-AS1
108	0	6.53142915566244	0.453	0.008	0	5	SLCO1B3
109	0	5.7666020042825	0.407	0.01	0	5	LPA
110	0	5.96448232686204	0.386	0.007	0	5	THRSP
111	0	5.8972960023381	0.343	0.003	0	5	FAM99A
112	0	5.54926692324543	0.387	0.048	0	5	HAMP
113	0	5.75769494669526	0.23	0.004	0	5	CYP1A2
114	0	5.5447921668502	0.22	0.005	0	5	RP11-6B4.1
115	0	5.60582992033107	0.216	0.007	0	5	NAT2
116	0	6.00735392572804	0.205	0.003	0	5	DNMT3L
117	0	6.67061495588112	0.183	0.001	0	5	LINC01093
118	0	5.8909127982539	0.14	0.002	0	5	UROC1
119	0	7.0263614722551	0.12	0.001	0	5	RP5-1182A14.5
120	0	5.4374264246533	0.1	0.002	0	5	SLC16A12
121	0	6.26999006186076	0.614	0.011	0	6	LINC01287
122	0	6.10577103058626	0.373	0.002	0	6	ACTN2
123	0	6.18812208599318	0.362	0.002	0	6	TFDP3
124	0	8.22035562685667	0.322	0.001	0	6	TEX13C
125	0	6.58743145031804	0.323	0.003	0	6	FMO1
126	0	6.67355186531242	0.304	0.001	0	6	C12orf56
127	0	6.27068287784769	0.259	0.002	0	6	RP11-81H3.2
128	0	8.82385719588206	0.239	0	0	6	LINC01019
129	0	7.44464401663457	0.23	0.001	0	6	LINC01608
130	0	6.87255742617288	0.203	0.001	0	6	NPFFR2
131	0	6.35979102681034	0.177	0.001	0	6	FMN2
132	0	7.28571788468667	0.17	0.001	0	6	MTMR7
133	0	6.65742277014617	0.142	0.001	0	6	MGC39584
134	0	8.00370862078214	0.136	0	0	6	RXRG
135	0	6.17862335438337	0.129	0.001	0	6	CTD-2147F2.1
136	0	7.14829908622723	0.117	0.001	0	6	RP11-297H3.3
137	0	9.27898549750231	0.115	0	0	6	RP11-202K23.1
138	0	6.62341095003699	0.11	0.001	0	6	VCX3B
139	0	6.25265951140739	0.103	0.001	0	6	RP11-711C17.2
140	0	6.16246461852174	0.101	0	0	6	MGAT4C
141	0	7.14545410616493	0.995	0.066	0	7	MZB1
142	0	6.12422823073857	0.924	0.039	0	7	DERL3
143	0	8.33270919184972	0.889	0.09	0	7	IGHG2
144	0	7.6287695991096	0.944	0.172	0	7	JCHAIN
145	0	7.90451454522178	0.887	0.263	0	7	IGLC3
146	0	7.90647718293796	0.967	0.346	0	7	IGHG4
147	0	7.46532960016861	0.62	0.004	0	7	TNFRSF17
148	0	8.14991241027684	0.979	0.379	0	7	IGHG1
149	0	6.41024699684507	0.93	0.371	0	7	IGHG3
150	0	7.81195930427307	0.93	0.387	0	7	IGLC2
151	0	6.05410315413251	0.395	0.009	0	7	RP11-16E12.2
152	0	6.37901563325021	0.436	0.121	0	7	IGHM
153	0	7.94565674747103	0.285	0.013	0	7	IGLL5
154	0	6.11283751480021	0.263	0.007	0	7	IGLV6-57
155	0	7.38888120936737	0.994	0.744	0	7	IGKC
156	0	7.26523582895514	0.195	0.001	0	7	FAM92B
157	0	6.46927681727437	0.18	0.001	0	7	DPEP1
158	2.93012109089915e-175	7.06035944561937	0.227	0.062	7.0891349673214e-171	7	IGHA2
159	1.82169610614821e-162	7.62255478150845	0.113	0.019	4.40741155921498e-158	7	IGLC7
160	6.02223381811956e-56	6.26453291202182	0.591	0.336	1.45701924995585e-51	7	IGHA1
161	0	1.93112565738927	0.68	0.264	0	8	IL7R
162	1.1217811804494e-169	1.88414136457555	0.381	0.154	2.71403738797928e-165	8	GPR171
163	1.22513500836451e-166	1.69894490360709	0.533	0.301	2.96409163923709e-162	8	CNOT6L
164	3.14272096927911e-123	1.57062093300844	0.355	0.158	7.60349911307388e-119	8	TRAT1
165	1.15178561731871e-115	1.93430352006356	0.321	0.144	2.78663012254088e-111	8	RP11-51J9.5
166	1.81090023803248e-99	2.1310312492139	0.24	0.098	4.38129203589578e-95	8	S1PR4
167	4.70442490220723e-71	2.06169619430445	0.148	0.053	1.13818856084002e-66	8	PBX4
168	1.28464457680211e-68	1.65862067536317	0.202	0.087	3.10806908911502e-64	8	CCR7
169	5.63896485907074e-63	1.55248856496816	0.19	0.081	1.36429115800357e-58	8	CCR6
170	2.46420787500153e-51	1.90860014615147	0.166	0.076	5.96190453277869e-47	8	TNFRSF4
171	1.97832694045342e-48	1.77496558604793	0.119	0.046	4.786364199733e-44	8	CD40LG
172	4.86721454094186e-46	1.60771906679789	0.159	0.072	1.17757388603547e-41	8	BCL11B
173	1.60099451056143e-41	2.69938356199871	0.101	0.039	3.87344611885232e-37	8	PGAP1
174	8.13488004501559e-35	1.94489773395972	0.109	0.047	1.96815287809107e-30	8	LPAR2
175	7.43166071704921e-28	1.74950021090745	0.121	0.061	1.79801599388289e-23	8	MPZL3
176	1.14525732217791e-18	1.689002689386	0.214	0.161	2.77083556527723e-14	8	RELB
177	3.74399013228254e-18	1.71472034265175	0.155	0.101	9.05820972604437e-14	8	RCAN3
178	1.17574772215865e-17	1.76722138194697	0.114	0.067	2.84460403899063e-13	8	NFATC1
179	4.90989279119263e-09	1.64084339113479	0.264	0.254	0.000118789946190114	8	FKBP4
180	8.84342578770147e-09	1.76799442238687	0.154	0.123	0.000213957843507649	8	RP1-313I6.12
181	0	4.97308369450348	0.791	0.084	0	9	KIAA0101
182	0	4.86497723731786	0.614	0.059	0	9	TOP2A
183	0	4.7634706182384	0.569	0.068	0	9	TYMS
184	0	5.02016689492225	0.542	0.047	0	9	RRM2
185	0	5.34942495254623	0.519	0.038	0	9	MKI67
186	0	5.43174372942745	0.404	0.026	0	9	AURKB
187	0	4.85647874234086	0.364	0.028	0	9	ASF1B
188	0	5.46528353115439	0.32	0.019	0	9	GTSE1
189	0	5.00261707087297	0.269	0.022	0	9	CDCA5
190	0	5.41129660944438	0.26	0.015	0	9	DLGAP5
191	0	5.33935067286235	0.249	0.015	0	9	UHRF1
192	0	5.10102540653049	0.245	0.012	0	9	CEP55
193	0	4.96904668639246	0.246	0.018	0	9	KIF2C
194	0	5.12636890197427	0.218	0.017	0	9	SPC24
195	0	4.98055198694257	0.201	0.017	0	9	HJURP
196	0	4.98234213675027	0.182	0.01	0	9	KIF11
197	0	5.73956583993925	0.176	0.009	0	9	KIF15
198	0	5.16462157183792	0.168	0.011	0	9	CDCA2
199	0	5.59933151502835	0.145	0.007	0	9	FAM64A
200	0	4.96633332050009	0.141	0.012	0	9	KIF14
201	0	7.77410296937259	0.959	0.06	0	10	CRHBP
202	0	7.89407829189497	0.932	0.043	0	10	CLEC4G
203	0	7.98240492942754	0.916	0.033	0	10	FCN2
204	0	7.84515710692878	0.907	0.029	0	10	CLEC1B
205	0	7.92199599671542	0.986	0.136	0	10	FCN3
206	0	8.06782249331943	0.843	0.02	0	10	CCL14
207	0	7.60416734807071	0.831	0.017	0	10	PCAT19
208	0	8.23910614750401	0.81	0.011	0	10	OIT3
209	0	7.94836620602818	0.793	0.015	0	10	CLEC4M
210	0	7.59481093035735	0.75	0.018	0	10	LIFR
211	0	7.70464087681026	0.564	0.01	0	10	TFPI2
212	0	7.88770100726306	0.536	0.005	0	10	STAB2
213	0	7.4472598844836	0.519	0.008	0	10	TM4SF18
214	0	7.56804221991601	0.511	0.008	0	10	KDR
215	0	7.44803521525485	0.381	0.004	0	10	IL13RA2
216	0	7.95467683311091	0.364	0.003	0	10	NPY1R
217	0	7.92712631123363	0.281	0.002	0	10	BMPER
218	0	8.15611827086036	0.266	0.002	0	10	GPR182
219	0	7.92803563123798	0.212	0.002	0	10	DNM3OS
220	0	7.50183217797653	0.112	0.001	0	10	CTC-526N19.1
221	0	6.16554385892283	0.897	0.057	0	11	CD79A
222	0	7.28292639977094	0.798	0.015	0	11	MS4A1
223	0	7.59336080977765	0.66	0.01	0	11	BANK1
224	0	6.74178967285828	0.6	0.015	0	11	TNFRSF13C
225	0	6.02150462857152	0.323	0.003	0	11	IGHD
226	0	7.2783441763843	0.295	0.006	0	11	FCRLA
227	0	7.58187743266561	0.279	0.005	0	11	RP5-887A10.1
228	0	7.06177350527609	0.278	0.006	0	11	LINC00926
229	0	6.54998279507053	0.272	0.013	0	11	CD19
230	0	7.28506751397616	0.259	0.008	0	11	VPREB3
231	0	5.29831100621251	0.254	0.015	0	11	TNFRSF13B
232	0	6.60238064016798	0.227	0.004	0	11	BLK
233	0	5.86061664308033	0.205	0.008	0	11	CD22
234	0	6.7451463191715	0.191	0.003	0	11	CXCR5
235	0	8.1996634757253	0.187	0.001	0	11	FCRL1
236	0	7.36713941315089	0.189	0.003	0	11	RP11-693J15.5
237	0	6.60469424190061	0.168	0.006	0	11	EBF1
238	0	6.82212760068979	0.163	0.005	0	11	FCRL2
239	0	6.25001406657024	0.161	0.007	0	11	AL928768.3
240	0	6.2083582700028	0.136	0.002	0	11	FAM129C
241	0	3.53906985629363	0.649	0.135	0	12	DUSP4
242	0	5.05189492197164	0.488	0.041	0	12	CTLA4
243	0	4.87916190323372	0.486	0.049	0	12	TNFRSF18
244	0	3.49735614523927	0.541	0.112	0	12	BATF
245	0	4.1114648262284	0.398	0.071	0	12	TNFRSF4
246	0	3.49703866806037	0.285	0.031	0	12	LAIR2
247	0	5.12131327003894	0.267	0.018	0	12	VCX3A
248	0	3.76502253050309	0.266	0.04	0	12	AC133644.2
249	0	4.3398941584822	0.202	0.023	0	12	PAGE5
250	0	5.33516962739069	0.185	0.01	0	12	LAYN
251	0	5.55634305998147	0.126	0.006	0	12	VCX2
252	9.91272220276695e-303	4.56193622914773	0.111	0.007	2.39828400973744e-298	12	AC017002.1
253	6.77811163330716e-297	3.96548112307378	0.12	0.009	1.63989632856234e-292	12	FOXP3
254	8.84082784576779e-260	3.5529569805966	0.15	0.016	2.13894988900506e-255	12	AC002331.1
255	1.59127574269969e-164	3.91683535284965	0.197	0.041	3.84993253188762e-160	12	ICA1
256	4.85430436298674e-155	3.4393724418022	0.303	0.097	1.17445039758101e-150	12	CKB
257	3.76395948522663e-129	3.45641044595866	0.148	0.029	9.1065235785573e-125	12	FXYD2
258	1.21367294623538e-96	3.21313574406813	0.189	0.056	2.93636032612187e-92	12	NDUFA4L2
259	9.52234390750943e-95	3.46114272004596	0.109	0.021	2.30383588498283e-90	12	RTKN2
260	5.42534599084893e-55	3.73281885864403	0.116	0.035	1.31260820902599e-50	12	CXCL13
261	0	3.25312797656414	0.831	0.169	0	13	IGSF6
262	0	4.195424996278	0.623	0.073	0	13	TREM2
263	0	3.65864081251906	0.501	0.072	0	13	KCNMA1
264	0	3.3618048330672	0.489	0.067	0	13	FCGR1A
265	0	3.98921210769354	0.351	0.06	0	13	CXCL1
266	0	3.95910421975529	0.319	0.042	0	13	CXCL9
267	0	5.01449020824382	0.214	0.01	0	13	OLFML3
268	0	4.84885806439584	0.194	0.009	0	13	GAL3ST4
269	2.23242278648032e-295	3.25748031976054	0.24	0.031	5.40112368961048e-291	13	CH25H
270	2.00214123189127e-285	3.30516384222401	0.25	0.035	4.84398049643773e-281	13	PLAU
271	2.0714999635391e-275	4.15967646470254	0.162	0.016	5.01178701178651e-271	13	TCHH
272	9.66662843067546e-244	4.14445645209789	0.171	0.02	2.33874408251762e-239	13	BHLHE41
273	5.59452144311729e-240	3.72681502683257	0.41	0.108	1.3535385179478e-235	13	CXCL10
274	1.5009302358312e-226	3.69877723016914	0.143	0.015	3.63135061257e-222	13	HGF
275	6.11759229142694e-212	3.19253640886709	0.369	0.1	1.48009027898783e-207	13	CHCHD6
276	2.32780229327524e-186	3.31279872005373	0.149	0.019	5.6318848683501e-182	13	IGSF21
277	3.92970598213136e-169	3.19582237187761	0.186	0.032	9.50753065316862e-165	13	RARRES1
278	2.84868679115587e-168	3.70414293342899	0.115	0.013	6.89211282252252e-164	13	LINC01094
279	8.22891403381872e-106	3.31615098642284	0.1	0.015	1.9909034613421e-101	13	RAB42
280	8.47398305406579e-80	4.12133501008802	0.125	0.028	2.05019546010068e-75	13	CXCL11
281	0	2.98203305145254	0.99	0.211	0	14	SPP1
282	0	3.41783651244009	0.91	0.203	0	14	RNASE1
283	0	3.05455055285882	0.554	0.065	0	14	OTOA
284	0	3.41840984029119	0.485	0.052	0	14	F13A1
285	0	3.92237413970193	0.377	0.023	0	14	COLEC12
286	0	4.71383414192786	0.324	0.018	0	14	CCL13
287	0	2.99553703400782	0.343	0.038	0	14	CD209
288	0	3.49756013977736	0.309	0.032	0	14	RARRES1
289	9.8388469643973e-295	3.18063344033609	0.272	0.026	2.38041063456628e-290	14	HPGDS
290	4.09513328591875e-290	3.18173639318409	0.283	0.028	9.90776547195182e-286	14	RAB7B
291	9.24462238890069e-290	3.65773844398743	0.209	0.016	2.23664394077063e-285	14	LPL
292	9.02493197393247e-249	3.6225854479886	0.164	0.011	2.18349204177322e-244	14	SIGLEC12
293	8.93947229940845e-244	3.30271979140192	0.337	0.046	2.16281592811888e-239	14	CCL18
294	4.24062629455369e-234	3.622120350024	0.172	0.013	1.02597712570432e-229	14	ACE
295	1.1801736971235e-212	2.95011966753423	0.361	0.06	2.85531224282059e-208	14	ENPP2
296	1.1030322576299e-181	3.93697714021786	0.106	0.006	2.66867624410977e-177	14	ATP6V0D2
297	1.80291662904874e-167	3.16208056062287	0.156	0.015	4.36197649232052e-163	14	RAB42
298	2.7493002656912e-153	3.03677708303852	0.176	0.02	6.6516570628133e-149	14	IGSF21
299	8.32350439801088e-148	3.66479985059488	0.11	0.008	2.01378865405475e-143	14	KCNJ5
300	1.50326172677255e-121	3.04307655722357	0.106	0.009	3.63699142175351e-117	14	PTCRA
301	0	7.24859983811305	0.903	0.014	0	15	IDO1
302	0	9.10517544565637	0.87	0.006	0	15	CLEC9A
303	0	5.83045628842806	0.666	0.015	0	15	WDFY4
304	0	6.09044877429459	0.626	0.011	0	15	FLT3
305	0	5.39903108043411	0.636	0.026	0	15	RAB7B
306	0	7.34292470952375	0.494	0.006	0	15	TACSTD2
307	0	5.15212539426271	0.512	0.029	0	15	GPR157
308	0	5.53858469805287	0.457	0.005	0	15	CLNK
309	0	8.49255991016905	0.453	0.002	0	15	XCR1
310	0	5.27004972177531	0.253	0.006	0	15	PADI2
311	0	9.19854116666586	0.227	0	0	15	RP11-798K3.3
312	0	5.19988027650224	0.223	0.004	0	15	CCSER1
313	0	5.81295974344014	0.223	0.004	0	15	BCL2L14
314	0	5.7158665469834	0.166	0.004	0	15	PPM1J
315	0	6.04919204876802	0.162	0.005	0	15	LIPH
316	0	6.77259528756968	0.13	0.001	0	15	NEGR1
317	0	5.44319105686263	0.117	0.002	0	15	ANKRD20A3
318	0	8.84441717024194	0.111	0	0	15	PPY
319	0	6.39267741134862	0.107	0.002	0	15	IDO2
320	0	6.13534708646271	0.107	0.002	0	15	SLCO5A1
321	0	7.44024115382647	0.867	0.026	0	16	IGLV2-14
322	0	6.72057714716505	0.79	0.041	0	16	IGHV4-39
323	0	8.66587663767548	0.656	0.009	0	16	NTS
324	0	5.67726586409211	0.656	0.038	0	16	IGKV1-39
325	0	5.45828662430783	0.515	0.032	0	16	IGLV1-40
326	0	8.51366211390373	0.469	0.003	0	16	IGHV3-73
327	0	6.70857396278147	0.417	0.007	0	16	IGLV4-69
328	0	6.14555379538641	0.371	0.014	0	16	IGKV2D-28
329	0	5.21303164671888	0.373	0.033	0	16	IGKV1-16
330	0	5.50423844338507	0.328	0.019	0	16	IGHV1-18
331	0	4.97489619518547	0.224	0.01	0	16	IGHV3-48
332	0	5.50031114350137	0.216	0.009	0	16	AGR2
333	0	5.10920489181315	0.168	0.006	0	16	IGHV6-1
334	0	7.46538864944299	0.135	0.002	0	16	SMIM22
335	0	8.46104906544307	0.114	0.002	0	16	REG1A
336	6.2152575258924e-282	6.09578694270493	0.16	0.007	1.50371940581441e-277	16	PI3
337	8.84638332300763e-282	5.66709431297374	0.151	0.007	2.14029398116847e-277	16	IGKV3-15
338	4.89704333197913e-276	5.55949526904129	0.191	0.011	1.18479066373903e-271	16	WFDC2
339	8.96223176869403e-223	5.34647026520274	0.106	0.004	2.16832235411783e-218	16	PRSS3
340	4.56164553403619e-210	5.16880454051163	0.214	0.018	1.10364452050471e-205	16	CH17-262H11.1
341	0	5.12464919752499	0.983	0.13	0	17	ADIRF
342	0	6.54514770559201	0.842	0.023	0	17	DHRS2
343	0	5.23049700345678	0.617	0.012	0	17	EPCAM
344	0	5.52395360716167	0.562	0.017	0	17	SLC3A1
345	0	5.47631980083361	0.525	0.006	0	17	PGAM2
346	0	6.77295164494493	0.496	0.003	0	17	SLC22A31
347	0	5.56290122528588	0.296	0.002	0	17	FAM132A
348	0	5.73920957450984	0.262	0.007	0	17	PAPPA2
349	0	5.29821277214732	0.225	0.006	0	17	RP11-397G17.1
350	0	8.68277581744065	0.2	0	0	17	KIF1A
351	0	6.25328105835484	0.204	0.004	0	17	RP11-66N24.6
352	0	7.14059720607529	0.15	0	0	17	PGR
353	0	7.15658292720792	0.15	0	0	17	ANO2
354	0	6.73532338379548	0.146	0.002	0	17	SLC26A3
355	0	6.84737915125221	0.138	0.001	0	17	LINC01234
356	0	6.56204904534044	0.125	0.001	0	17	CYP3A7-CYP3A51P
357	0	5.29161218866347	0.121	0.001	0	17	PTPRT
358	0	7.08669024651137	0.108	0	0	17	HSD3B1
359	0	6.31419941134808	0.108	0.001	0	17	AQP8
360	4.71663845022459e-154	5.38082487048917	0.104	0.003	1.14114350664734e-149	17	RP1-276N6.2
