# Supplementary material for: Uncovering the heterogeneity of NK cells on the prognosis of HCC by integrating bulk and single-cell RNA-seq data
Source: Front Oncol. 2025 Mar 18;15:1570647. doi: 10.3389/fonc.2025.1570647 (PMC11959017; doi:10.3389/fonc.2025.1570647)
Supplement: Supplementary Table 2 — The differential genes obtained from TCGA cohort. [file DataSheet2.csv]

Upregulated_Genes		Downregulated_Genes
NUF2		ADAMTS13
CDKN3		OIT3
TGM3		CCL23
COL15A1		STAB2
GABRD		CSRNP1
ASPM		ECM1
CDKN2A		ANGPTL6
DLGAP5		CFP
EBF2		RCAN1
PLVAP		BMPER
THBS4		RND3
NEK2		CLEC4G
PGC		PTH1R
TOP2A		VIPR1
IGF2BP1		CRHBP
TERT		LRAT
UBE2C		NTF3
SKA1		CPEB3
CCNB1		MARCO
C20orf204		FCN3
NXPH4		DBH
GNAZ		LIFR
CENPF		FCN2
CDCA5		EHD3
MYBL2		AADAT
HOXA13		PHLDA1
AURKA		ADRA2B
KIF14		CETP
B4GALNT1		COLEC10
ANLN		FOS
CENPE		NDST3
CPLX2		COL6A6
DUSP9		DNASE1L3
KIF20A		TMEM26
TTK		EGR1
E2F1		DACH1
OLFML2B		PZP
HJURP		LYVE1
UBE2T		CXCL12
EPS8L3		TCIM
MYO18B		GPR182
CDC25C		CLEC1B
SPC25		GHR
EZH2		LCAT
PLXDC1		BCO2
KIF4A		KCNN2
BUB1		PVALB
SPC24		S100A12
CENPA		PHACTR3
TRAIP		MRO
PLK1		EGR2
ARHGEF39		CCBE1
AURKB		KDM8
GPC3		CYP2C19
IQGAP3		C21orf62
BCAN		CYP26A1
RASD2		FOSB
BIRC5		SIGLEC11
HIGD1B		CLEC4M
CDC6		LILRA5
CDC20		KIF19
GTSE1		TIMD4
THY1		SOCS2
CCNA2		IL1RL1
CDCA3		AC007906.2
KIF2C		ADGRG7
PTTG1		GPM6A
TRIP13		SOCS3
EXO1		LRRC55
SCX		ADRA1A
TRIM71		DIRAS3
TROAP		APOF
ISX		LRRN3
MDK		IGFALS
KIF18B		FPR2
MAGEA1		NR4A1
MESP2		HMGCLL1
PKMYT1		CYP2C8
CDK1		INMT
S100P		NXF3
CTHRC1		PROK2
HHIPL2		P2RY12
MEP1A		EGR3
NEIL3		ANKRD55
GNG4		CYP2B6
CCNB2		PTGS2
CENPW		CYP4A11
SLC26A6		NAT2
NDC80		SERPINE1
RAB3B		NR4A3
COL2A1		NPY1R
RASL12		LPA
NQO1		CXCL14
OR51E1		CLTRN
MELK		COL25A1
APLN		PITPNM3
BUB1B		ESR1
TNFRSF4		TPPP2
NCAPG		CD5L
TRIM45		CXCR2
DIAPH3		CNDP1
CCNE1		KBTBD11
C5orf34		HAMP
KIFC1		CYP4A22
HMMR		ST8SIA6
CDCA8		MT2A
RNFT2		SLC22A10
CENPI		CXCR1
MUC13		PLAC8
MAPK8IP2		CYP39A1
TRIM50		TSLP
MTFR2		RANBP3L
SLC7A11		NUDT10
NCAPH		PADI4
WDR62		HHIP
OLFML2A		SPSB4
PBK		CHRM2
NDUFA4L2		TTC36
RECQL4		MT1F
FSTL4		RETREG1
FOXS1		MT1X
PRC1		GNAO1
SIX2		SFRP1
GINS1		DCN
SEMA5B		PCK1
REG3A		GYS2
KIF23		AMHR2
MAPT		SLC25A47
SPOCK1		ADH4
MMP11		MT1E
SPATC1L		NNMT
DEPDC1		FAM180A
TM4SF20		HAO2
SLC2A5		MOGAT2
ALG1L		SLC22A1
CBX2		ITLN1
LCN2		CYP1A2
CEP55		C9
CDCA2		INS-IGF2
TTC39A		AVPR1A
E2F7		BMP5
MAGEC2		UROC1
ERCC6L		GRIN2B
REG1A		CTNNA3
FOXM1		MFSD2A
DEPDC1B		GLP2R
SKA3		ST6GAL2
FBXO43		LRRC19
DQX1		SLC17A8
LY6H		SLITRK6
ARHGAP11A		PDZRN4
CENPM		RET
SEZ6		CWH43
DKK1		MT1H
GJC1		LGI1
CTSV		FAM163B
EME1		HSD17B13
UPK3A		CALN1
MAFA		MT1G
CABYR		C14orf180
OTX1		AMPD1
DTL		SAA2-SAA4
RRM2		SLITRK3
BLM		SAA2
BAIAP2L2		MT1M
ASF1B		FREM2
TICRR		NRXN1
MCM2		SYT9
CAPN11
CSMD1
E2F2
ERFE
RAD51
SFN
ORC1
PCLAF
MND1
CDT1
SHCBP1
CHAF1B
CKAP2L
MAGEB17
FAM83D
RDM1
TEDC2
B4GALNT2
KCNK9
NOX4
XRCC2
KIF18A
PRAME
PMFBP1
MKI67
DCAF4L2
GABRE
SSUH2
ELFN2
TESMIN
SULT1C2
ORC6
HOXD9
TCF19
HCN2
MCM10
COCH
GABBR2
TINAG
LYPD1
BICDL1
MATN3
RAD54L
HAGHL
GLDN
PIF1
SAPCD2
EDIL3
TCF15
C5orf46
IGSF3
COL7A1
IGF2BP3
SGO1
SLCO1C1
MAGEA6
POLQ
FAM72D
PAEP
CCL25
UHRF1
COX4I2
PAGE4
GPRIN1
EGFL6
LHX4
FBXW10
HOXD8
PIMREG
PNCK
MYCN
COL24A1
UBD
CDC45
PDIA2
FATE1
GAD1
COL9A1
NPFFR2
MIOX
FIBCD1
CTNNA2
MAGEA12
DNAJC6
KIF15
FER1L6
CELSR3
TMEM145
SPINK5
COLCA2
VASH2
RIBC2
GSDMC
SIX1
DIO2
HASPIN
PI15
SEPTIN3
UNC13A
LDLRAD1
HOXC9
FUT2
AQP8
CLSPN
KCNU1
CHGA
ODAM
TRIM54
RTBDN
PPP2R2C
WNT3A
MYO1A
EEF1A2
CYP19A1
WNK4
TP73
PRND
AKR1B10
MMP12
CDCA7
ACTL8
SFRP4
ACAN
CPXM1
DLX5
VSIG1
CPA6
CST1
CEACAM20
GABRQ
MAGEA3
CLEC2L
KCNE5
LRRC1
PHEX
TLCD3B
KRT20
ALPI
SP6
AKR1B15
SMC1B
HOXC6
MYH4
RTKN2
TEX19
GPR158
SCG2
GCNT3
STRA6
MARCHF4
PLPPR4
C1QL4
H4C8
ISL2
FAM72C
CREG2
MYBPC1
SIX4
GPC2
MYBPHL
STMND1
ZIC5
PRRG3
GABRR3
OSR2
PPP1R14D
PITX1
CCDC187
CSAG1
PRRX1
DCAF4L1
FAP
CLCNKA
CSMD2
IBSP
BFSP2
HOXD10
H2AC13
EPHX4
CA12
ZIC2
ATP6V0D2
FDCSP
SPINK1
SPATA21
LYPD8
SSX1
COX7B2
